# Supplementary material for: IKZF3/Aiolos Is Associated with but Not Sufficient for the Expression of IL-10 by CD4+ T Cells
Source: J Immunol. 2020 Apr 22;204(11):2940–8. doi: 10.4049/jimmunol.1901283 (PMC7231851; doi:10.4049/jimmunol.1901283)
Supplement: Data Supplement [file JI_1901283.zip]

Archive with 2 entries (2 files):
- JI_1901283_Supplemental_Figures_1.pdf
- manifest.xml
